# Supplementary material for: PRMT5-mediated regulation of developmental myelination
Source: Nat Commun. 2018 Jul 19;9:2840. doi: 10.1038/s41467-018-04863-9 (PMC6053423; doi:10.1038/s41467-018-04863-9)
Supplement: Supplementary file 3 — Supplementary Data 1 [file 41467_2018_4863_MOESM3_ESM.xlsx]

## Sheet: UPREGULATED>1.5FC
Supplementary Data 1. List of most significantly differentially regulated transcripts after loss of Prmt5
gene	locus	log2(fold_change)	p_value	q_value	significant
Ppp1r27	chr11:120411288-120412446	inf	5e-05	0.000812365	yes
4933432K03Rik	chr7:128730899-128733350	2.06308	0.0003	0.00398449	yes
4833427G06Rik	chr9:50889417-50910183	1.99923	0.0021	0.0194534	yes
Serpinb8	chr1:109486582-109505555	1.94782	5e-05	0.000812365	yes
Clic5	chr17:44325520-44417117	1.9339	5e-05	0.000812365	yes
Klrb1a	chr6:128559244-128572952	1.80968	0.0021	0.0194534	yes
Nr5a2	chr1:138740160-138857025	1.70432	5e-05	0.000812365	yes
Ereg	chr5:91503642-91522675	1.65039	5e-05	0.000812365	yes
Pla1a	chr16:38396202-38433225	1.6168	0.0022	0.0202137	yes
Spp1	chr5:104864129-104870072	1.61595	5e-05	0.000812365	yes
Diras2	chr13:52599743-52626205	1.60235	5e-05	0.000812365	yes
Akr1b7	chr6:34362361-34373137	1.59707	0.0018	0.0171921	yes
Col18a1	chr10:76514923-76629275	1.56238	5e-05	0.000812365	yes
Perp	chr10:18564876-18576878	1.52367	5e-05	0.000812365	yes
Ptprv	chr1:137005074-137029152	1.52148	5e-05	0.000812365	yes
Mab21l3	chr3:101616998-101640146	1.51931	5e-05	0.000812365	yes
Apln	chrX:45378322-45388029	1.48115	5e-05	0.000812365	yes
Syt13	chr2:92755257-92796208	1.47004	5e-05	0.000812365	yes
Adm	chr7:117771182-117773333	1.46937	5e-05	0.000812365	yes
AI593442	chr9:52481136-52487885	1.46167	5e-05	0.000812365	yes
Glp1r	chr17:31038811-31073455	1.45655	0.0014	0.0140874	yes
Tnfsf18	chr1:163424787-163435421	1.45061	5e-05	0.000812365	yes
Map3k7cl	chr16:87553574-87595581	1.44903	5e-05	0.000812365	yes
Chrm5	chr2:112319228-112320974	1.44845	0.00025	0.0034246	yes
Hs3st4	chr7:131126694-131542503	1.43838	5e-05	0.000812365	yes
Lpin3	chr2:160706405-160731736	1.41518	5e-05	0.000812365	yes
Pi16	chr17:29455826-29465847	1.40085	0.0022	0.0202137	yes
Mical2	chr7:119369349-119498708	1.36667	5e-05	0.000812365	yes
Areg	chr5:91568640-91577458	1.36529	0.00065	0.00746149	yes
Cemip	chr7:91081366-91235015	1.35527	5e-05	0.000812365	yes
Grhl3	chr4:135097802-135129535	1.33269	5e-05	0.000812365	yes
Cxcl10	chr5:92760866-92843653	1.31839	0.0013	0.0132089	yes
Thbs2	chr17:14802506-14831269	1.31735	5e-05	0.000812365	yes
Scn5a	chr9:119392525-119488134	1.30987	5e-05	0.000812365	yes
Hs3st2	chr7:128535809-128645282	1.28124	0.0003	0.00398449	yes
Ptk2b	chr14:66772093-66899889	1.27644	5e-05	0.000812365	yes
Adamts15	chr9:30706739-30730037	1.27453	5e-05	0.000812365	yes
Rhbdl2	chr4:123465117-123507147	1.26933	0.0008	0.00891128	yes
Pyhin1	chr1:175560989-175578059	1.26792	0.00065	0.00746149	yes
Rab26	chr17:24665998-24670692	1.26658	5e-05	0.000812365	yes
Aldh1a3	chr7:73535778-73572363	1.25263	5e-05	0.000812365	yes
Neurod1	chr2:79292797-79296793	1.24238	5e-05	0.000812365	yes
Anxa3	chr5:97222403-97274987	1.22017	5e-05	0.000812365	yes
Ass1	chr2:31325789-31376190	1.2184	5e-05	0.000812365	yes
Pde1a	chr2:79674609-79969569	1.20371	5e-05	0.000812365	yes
Calb1	chr4:15808410-15833856	1.19004	5e-05	0.000812365	yes
Fst	chr13:115242469-115248938	1.18136	5e-05	0.000812365	yes
Tor4a	chr2:25048239-25052333	1.17635	5e-05	0.000812365	yes
Sdpr	chr1:51275229-51390623	1.16719	5e-05	0.000812365	yes
Epha2	chr4:140857135-140885299	1.15999	5e-05	0.000812365	yes
Cpz	chr5:35844866-35868275	1.15756	0.0041	0.0330885	yes
Fgf18	chr11:33016977-33047400	1.14481	0.0049	0.0380038	yes
Angpt2	chr8:18595172-18803188	1.13736	0.00175	0.0167737	yes
Met	chr6:17413956-17523980	1.13494	5e-05	0.000812365	yes
Bdkrb2	chr12:106801381-106831281	1.12847	0.00475	0.0370314	yes
Adamts14	chr10:60659859-60736186	1.11761	5e-05	0.000812365	yes
Tcea3	chr4:135803871-135830814	1.11451	0.00045	0.00551158	yes
Gm11549	chr3:36413978-36420367	1.11073	5e-05	0.000812365	yes
Prrg4	chr2:104670897-104690007	1.10675	5e-05	0.000812365	yes
Ly96	chr1:16678536-16699686	1.10352	0.00355	0.0296762	yes
Tnfrsf12a	chr17:23797489-23814416	1.10267	5e-05	0.000812365	yes
Tnc	chr4:63620818-63708049	1.09715	5e-05	0.000812365	yes
Mfap3l	chr8:63111656-63155528	1.08932	5e-05	0.000812365	yes
Igf2	chr7:149836672-149856261	1.08909	5e-05	0.000812365	yes
Cbln4	chr2:171861835-171868966	1.0848	0.00035	0.00451133	yes
Klhdc7a	chr4:139518087-139523941	1.08421	5e-05	0.000812365	yes
Sik1	chr17:31981194-31992737	1.0833	5e-05	0.000812365	yes
Emp3	chr7:53173392-53176796	1.08265	0.00095	0.0102612	yes
Chrm3	chr13:9875858-10360049	1.08103	5e-05	0.000812365	yes
Rln1	chr19:29406244-29409160	1.08095	0.00155	0.0152787	yes
1500015O10Rik	chr1:43787446-43799409	1.07765	5e-05	0.000812365	yes
Ggt5	chr10:75052125-75079713	1.07482	0.00235	0.02126	yes
Sgms2	chr3:131021903-131047841	1.07127	5e-05	0.000812365	yes
Prokr1	chr6:87528585-87540695	1.06946	5e-05	0.000812365	yes
Tlr4	chr4:66488844-66503830	1.05246	0.0002	0.00281372	yes
Gdf15	chr8:73153292-73155534	1.04764	5e-05	0.000812365	yes
9530053A07Rik	chr7:28914484-28949830	1.04625	5e-05	0.000812365	yes
Icam1	chr9:20820403-20833240	1.04522	0.00015	0.00216891	yes
Grin2b	chr6:135679822-136123529	1.04276	5e-05	0.000812365	yes
Slc6a17	chr3:107270465-107320936	1.01995	5e-05	0.000812365	yes
Htr2a	chr14:75040646-75106666	1.0185	5e-05	0.000812365	yes
Dgkg	chr16:22466641-22657304	1.01683	5e-05	0.000812365	yes
Ajap1	chr4:152747329-152856939	1.01625	5e-05	0.000812365	yes
Espn	chr4:151494984-151526316	1.01094	5e-05	0.000812365	yes
Fam101a	chr5:125483844-125492917	1.00818	5e-05	0.000812365	yes
Klf4	chr4:55540008-55545347	1.00783	5e-05	0.000812365	yes
Rgs16	chr1:155587482-155592598	1.00755	5e-05	0.000812365	yes
Lamb1	chr12:31950158-32014504	1.00704	5e-05	0.000812365	yes
Ier5l	chr2:30328160-30329719	1.00176	5e-05	0.000812365	yes
Ociad2	chr5:73713437-73729878	0.988533	5e-05	0.000812365	yes
Pak6	chr2:118489312-118523756	0.986929	5e-05	0.000812365	yes
Tm4sf1	chr3:57090985-57105841	0.978846	5e-05	0.000812365	yes
Kcnk13	chr12:101202708-101300892	0.978139	0.0001	0.00150881	yes
Adrb2	chr18:62337366-62339635	0.974084	5e-05	0.000812365	yes
Osbp2	chr11:3603733-3763906	0.972514	5e-05	0.000812365	yes
Arhgap28	chr17:68192047-68353448	0.970622	5e-05	0.000812365	yes
Rnd3	chr2:50985958-51004631	0.969599	5e-05	0.000812365	yes
Agbl2	chr2:90622900-90656388	0.968072	0.0004	0.0049941	yes
Il6ra	chr3:89673245-89717084	0.967799	0.00025	0.0034246	yes
Raet1e	chr10:21878414-22093945	0.967264	0.0001	0.00150881	yes
Scn1b	chr7:31901542-31911964	0.965648	5e-05	0.000812365	yes
Cdh26	chr2:178165219-178222071	0.964079	5e-05	0.000812365	yes
Tmem173	chr18:35893331-35900208	0.962115	5e-05	0.000812365	yes
Serpinb5	chr1:108757756-108779925	0.961335	5e-05	0.000812365	yes
Ggta1	chr2:35255698-35316945	0.957052	5e-05	0.000812365	yes
Pcolce	chr5:138046334-138052632	0.956844	5e-05	0.000812365	yes
Atp10a	chr7:65913571-66084796	0.954545	5e-05	0.000812365	yes
Sema3e	chr5:14025275-14256689	0.954099	5e-05	0.000812365	yes
Kcnf1	chr12:17178905-17183694	0.952688	5e-05	0.000812365	yes
Leprel1	chr16:25960408-26105870	0.951935	5e-05	0.000812365	yes
Ndrg1	chr15:66760879-66801203	0.951156	0.0007	0.00794782	yes
Loxl2	chr14:70009282-70095641	0.949752	5e-05	0.000812365	yes
Ube2ql1	chr13:69841709-69878775	0.944747	5e-05	0.000812365	yes
2210408F21Rik	chr6:31170350-31287394	0.944059	0.00055	0.00651242	yes
Hbegf	chr18:36664580-36675459	0.939236	5e-05	0.000812365	yes
Nptx1	chr11:119400032-119409134	0.938569	5e-05	0.000812365	yes
A930003A15Rik	chr16:19876660-19884367	0.936629	0.0035	0.029367	yes
Gm7334	chr16:78360104-78377030	0.929138	0.001	0.0107158	yes
Fam26e	chr10:33757402-33829621	0.924323	0.0034	0.0287418	yes
Sel1l3	chr5:53498321-53604691	0.924088	5e-05	0.000812365	yes
Ccnd1	chr7:152115835-152125830	0.920987	5e-05	0.000812365	yes
Egr4	chr6:85461115-85463536	0.919811	5e-05	0.000812365	yes
Grin2a	chr16:9577802-9992626	0.917471	5e-05	0.000812365	yes
Rapgef4	chr2:71819271-72095531	0.915007	5e-05	0.000812365	yes
Tgfbr2	chr9:115996812-116084481	0.914228	5e-05	0.000812365	yes
Adamts8	chr9:30750147-30770443	0.911538	5e-05	0.000812365	yes
Ehd4	chr2:119915222-119980311	0.911495	5e-05	0.000812365	yes
Prkcd	chr14:31408539-31439394	0.907826	0.00515	0.0395125	yes
Cdhr1	chr14:37891034-37911497	0.906166	0.0005	0.00605819	yes
Ptpn7	chr1:137029301-137041897	0.904807	0.002	0.0186805	yes
Arhgap29	chr3:121656243-121719071	0.902139	5e-05	0.000812365	yes
Camk2b	chr11:5869668-5965751	0.90138	5e-05	0.000812365	yes
Lif	chr11:4157570-4172517	0.897396	5e-05	0.000812365	yes
Sema3c	chr5:17080633-17236085	0.894132	5e-05	0.000812365	yes
Tnfrsf10b	chr14:70167278-70184218	0.893641	5e-05	0.000812365	yes
Scml4	chr10:42580317-42680588	0.893009	5e-05	0.000812365	yes
S100a10	chr3:93359038-93368567	0.889587	5e-05	0.000812365	yes
Slc5a9	chr4:111547981-111575401	0.888211	0.0015	0.0148725	yes
Spta1	chr1:176102906-176178580	0.885274	0.00015	0.00216891	yes
E030030I06Rik	chr10:21832855-21869076	0.884933	5e-05	0.000812365	yes
March4	chr1:72473685-72583138	0.884773	0.00015	0.00216891	yes
Kcna1	chr6:126586480-126595819	0.883492	5e-05	0.000812365	yes
Fbxo32	chr15:58007433-58046447	0.881099	5e-05	0.000812365	yes
Vgf	chr5:137506164-137509221	0.876393	0.0002	0.00281372	yes
Wscd2	chr5:113919466-114039679	0.875552	0.0036	0.029983	yes
Prr5l	chr2:101554441-101679137	0.87384	5e-05	0.000812365	yes
H60b	chr10:21878414-22093945	0.870467	0.00085	0.00932245	yes
Stc1	chr14:69647345-69659458	0.865883	5e-05	0.000812365	yes
C030034L19Rik	chr3:9403077-9413903	0.865731	5e-05	0.000812365	yes
Fblim1	chr4:141131976-141161967	0.86524	0.0003	0.00398449	yes
Rtn4rl1	chr11:75007494-75081264	0.861429	0.00305	0.0263257	yes
Pex5l	chr3:32848555-33042113	0.859914	5e-05	0.000812365	yes
Shh	chr5:28783379-29045749	0.859914	5e-05	0.000812365	yes
Podn	chr4:107687397-107704695	0.858496	5e-05	0.000812365	yes
Deptor	chr15:54931471-55090828	0.85798	5e-05	0.000812365	yes
Kcnip1	chr11:33529340-33893193	0.856014	5e-05	0.000812365	yes
Rab3b	chr4:108551674-108644682	0.855285	5e-05	0.000812365	yes
Fosl2	chr5:32438844-32460212	0.854807	5e-05	0.000812365	yes
Ankrd34c	chr9:89623086-89633313	0.846048	5e-05	0.000812365	yes
Kcnq4	chr4:120370077-120419781	0.845717	0.00685	0.0493127	yes
Gcnt2	chr13:40955136-41056261	0.845521	0.0062	0.0457529	yes
Kcng1	chr2:168087197-168094831	0.840073	0.0009	0.00979936	yes
Akap3	chr6:126803115-126824326	0.83992	0.00245	0.0219446	yes
Ccl2	chr11:81849078-81850954	0.839078	0.0028	0.0244801	yes
Akr1c14	chr13:4058836-4089668	0.838936	0.001	0.0107158	yes
Lgals1	chr15:78757154-78760895	0.838376	5e-05	0.000812365	yes
Creb3l1	chr2:91822484-91864327	0.835283	5e-05	0.000812365	yes
Itga2b	chr11:102314610-102331197	0.833519	0.0005	0.00605819	yes
Lgals3	chr14:47993534-48005842	0.832925	0.00025	0.0034246	yes
Rasip1	chr7:52882906-52894462	0.831235	0.0028	0.0244801	yes
Itga4	chr2:79095582-79269145	0.828669	5e-05	0.000812365	yes
Cacng5	chr11:107735918-107776369	0.826552	5e-05	0.000812365	yes
Myof	chr19:37973525-38118067	0.826323	5e-05	0.000812365	yes
Rgs4	chr1:171671607-171677773	0.824261	0.00225	0.0205892	yes
Camkv	chr9:107838250-107852022	0.82019	5e-05	0.000812365	yes
Esrrb	chr12:87702066-87862578	0.81657	5e-05	0.000812365	yes
Dmtn	chr14:71001990-71035855	0.815103	0.0045	0.0354913	yes
Slc35f3	chr8:128822478-128919877	0.808194	5e-05	0.000812365	yes
Pygm	chr19:6384428-6398459	0.807992	0.0001	0.00150881	yes
Atf3	chr1:192994175-193007212	0.807203	0.0066	0.0478951	yes
Shb	chr4:45436147-45543700	0.804206	5e-05	0.000812365	yes
Gck	chr11:5800823-5850084	0.80381	5e-05	0.000812365	yes
Cdkn1a	chr17:29227930-29237667	0.803351	5e-05	0.000812365	yes
Cd36	chr5:17287507-17394777	0.802757	0.00065	0.00746149	yes
Vav3	chr3:109143600-109488612	0.7991	5e-05	0.000812365	yes
Nox4	chr7:94395158-94547218	0.797006	0.0015	0.0148725	yes
Shpk	chr11:73012983-73038008	0.79486	5e-05	0.000812365	yes
Abca4	chr3:121747377-121882979	0.793331	0.00035	0.00451133	yes
Ccbe1	chr18:66216509-66451492	0.790529	5e-05	0.000812365	yes
Syne1	chr10:5151833-5326342	0.787364	5e-05	0.000812365	yes
3930402G23Rik	chr8:10924426-10928457	0.78734	5e-05	0.000812365	yes
Tnnt1	chr7:4456171-4467577	0.787133	0.003	0.025977	yes
Adc	chr4:128609389-128639661	0.786377	5e-05	0.000812365	yes
Gna14	chr19:16510156-16685308	0.785388	0.00065	0.00746149	yes
Kcnv1	chr15:44937829-44946480	0.781882	5e-05	0.000812365	yes
Igfbp3	chr11:7106095-7113926	0.781645	5e-05	0.000812365	yes
Olfr287	chr15:98037401-98051487	0.780208	5e-05	0.000812365	yes
Fras1	chr5:96802973-97213747	0.78005	5e-05	0.000812365	yes
Gng11	chr6:3953986-3958445	0.779014	0.0002	0.00281372	yes
Il1r1	chr1:40281924-40373022	0.778101	5e-05	0.000812365	yes
Sertm1	chr3:54700990-54719809	0.778078	5e-05	0.000812365	yes
Kcnc1	chr7:53651837-53694074	0.772805	5e-05	0.000812365	yes
Sec14l5	chr16:5147201-5184027	0.771135	0.0014	0.0140874	yes
Adra1d	chr2:131371092-131388021	0.770567	0.00275	0.0241365	yes
Pkd1	chr17:24686894-24769572	0.770393	5e-05	0.000812365	yes
C530044C16Rik	chr6:50726113-50764893	0.76569	0.00165	0.0159965	yes
Tgfbr3	chr5:107535588-107718614	0.765667	0.0004	0.0049941	yes
Wnt5a	chr14:29318658-29338701	0.765218	5e-05	0.000812365	yes
Pmaip1	chr18:66618257-66625212	0.764916	5e-05	0.000812365	yes
Spsb1	chr4:149270392-149329115	0.764487	5e-05	0.000812365	yes
Fam179a	chr17:72022600-72079009	0.764218	0.0037	0.03059	yes
Rasef	chr4:73360482-73436506	0.763683	0.0001	0.00150881	yes
Dusp5	chr19:53603807-53615812	0.763335	5e-05	0.000812365	yes
Casp12	chr9:5345475-5373034	0.763263	0.0061	0.0452369	yes
Rasgef1a	chr6:118016402-118041564	0.759308	0.0004	0.0049941	yes
Zbtb7c	chr18:75979831-76308218	0.758892	5e-05	0.000812365	yes
Cd93	chr2:148262386-148269271	0.758484	5e-05	0.000812365	yes
Mgmt	chr7:144086293-144319871	0.758407	5e-05	0.000812365	yes
Fas	chr19:34365148-34402260	0.757416	5e-05	0.000812365	yes
1700003E16Rik	chr6:83106397-83112969	0.756658	0.0003	0.00398449	yes
Npas2	chr1:39251116-39420085	0.754535	5e-05	0.000812365	yes
Piezo1	chr8:125000042-125075229	0.749477	5e-05	0.000812365	yes
Fbn2	chr18:58168276-58369580	0.74932	5e-05	0.000812365	yes
Cep170b	chr12:113960384-113984802	0.746829	5e-05	0.000812365	yes
Tmem200a	chr10:25710991-25799253	0.745673	5e-05	0.000812365	yes
Tubb6	chr18:67550384-67562403	0.744328	5e-05	0.000812365	yes
Casq2	chr3:101890377-101950435	0.744259	0.0005	0.00605819	yes
Fzd1	chr5:4753838-4758216	0.743408	5e-05	0.000812365	yes
Kitl	chr10:99478457-99563046	0.741436	5e-05	0.000812365	yes
Cdon	chr9:35259660-35315237	0.739341	5e-05	0.000812365	yes
Eef1a2	chr2:180882396-180891720	0.738751	0.00085	0.00932245	yes
Slc2a9	chr5:38740511-38893391	0.735991	5e-05	0.000812365	yes
Pacsin1	chr17:27792535-27848062	0.734837	5e-05	0.000812365	yes
Alox5	chr6:116360088-116411196	0.73435	0.0004	0.0049941	yes
Npr3	chr15:11769650-11837126	0.73091	0.0013	0.0132089	yes
Zbtb7b	chr3:89181567-89202701	0.729048	5e-05	0.000812365	yes
Hic1	chr11:74978066-74983757	0.729016	5e-05	0.000812365	yes
Ccdc80	chr16:45094165-45128037	0.728303	0.00025	0.0034246	yes
Fam135b	chr15:71276107-71558268	0.726368	5e-05	0.000812365	yes
Ctgf	chr10:24315247-24318488	0.726173	5e-05	0.000812365	yes
Ptchd4	chr17:42452895-42644690	0.72596	0.0008	0.00891128	yes
Fzd10	chr5:129106980-129109968	0.723916	5e-05	0.000812365	yes
Gpr68	chr12:102114891-102146408	0.723869	0.0024	0.0215681	yes
Slco3a1	chr7:81420303-81699666	0.723727	5e-05	0.000812365	yes
9030617O03Rik	chr12:102017332-102110820	0.723716	5e-05	0.000812365	yes
Atp1b1	chr1:166237805-166388486	0.722879	5e-05	0.000812365	yes
Cntnap4	chr8:115093942-115406607	0.721006	5e-05	0.000812365	yes
Layn	chr9:50864884-50885199	0.719292	5e-05	0.000812365	yes
Rorb	chr19:19005098-19185686	0.717011	5e-05	0.000812365	yes
Ppargc1b	chr18:61457789-61560085	0.716981	0.00085	0.00932245	yes
Snhg4	chr18:35713063-35717970	0.715153	5e-05	0.000812365	yes
Tesc	chr5:118477832-118511879	0.714302	0.0008	0.00891128	yes
Fam19a2	chr10:122701131-123178260	0.711578	5e-05	0.000812365	yes
Amigo2	chr15:97074504-97216122	0.705153	0.0027	0.0238213	yes
Mylk	chr16:34785035-35002520	0.704379	5e-05	0.000812365	yes
Peg10	chr6:4697305-4710516	0.703785	5e-05	0.000812365	yes
Dennd2c	chr3:102931478-102973656	0.702925	5e-05	0.000812365	yes
Gbp3	chr3:142223015-142236176	0.701199	5e-05	0.000812365	yes
Adamts19	chr18:58996417-59213332	0.697214	5e-05	0.000812365	yes
Arhgap6	chrX:165233030-165742372	0.693274	0.0001	0.00150881	yes
Tmtc3	chr10:99906535-99949981	0.691512	5e-05	0.000812365	yes
Rcan2	chr17:43938799-44176465	0.691511	5e-05	0.000812365	yes
Ptrf	chr11:100818050-100831931	0.691453	5e-05	0.000812365	yes
Lrrc32	chr7:105642731-105650340	0.69055	0.0002	0.00281372	yes
Nab2	chr10:127080041-127103759	0.685951	5e-05	0.000812365	yes
Gypc	chr18:32687973-32719688	0.684961	5e-05	0.000812365	yes
Cacna2d3	chr14:29718128-30535050	0.684367	5e-05	0.000812365	yes
Plau	chr14:21655883-21662610	0.680633	5e-05	0.000812365	yes
9230114K14Rik	chr5:52581919-52589223	0.678433	5e-05	0.000812365	yes
Fam167a	chr14:64055230-64084339	0.677463	0.00045	0.00551158	yes
Cobll1	chr2:64926395-65076683	0.676345	5e-05	0.000812365	yes
Adam12	chr7:141074882-141416780	0.674062	5e-05	0.000812365	yes
Synj2	chr17:5941279-6079739	0.670978	5e-05	0.000812365	yes
Efna3	chr3:89118872-89126801	0.669401	0.0013	0.0132089	yes
Steap1	chr5:5736321-5749317	0.667212	0.0047	0.0367262	yes
Slc24a2	chr4:86629029-86876444	0.666791	0.00115	0.0120001	yes
Hmga2	chr10:119798330-119913991	0.665676	5e-05	0.000812365	yes
Rhoj	chr12:76409299-76502442	0.665486	5e-05	0.000812365	yes
Mdm2	chr10:117125930-117147814	0.662713	5e-05	0.000812365	yes
Rassf3	chr10:120847406-120913306	0.662589	5e-05	0.000812365	yes
Lmna	chr3:88285069-88307274	0.661767	5e-05	0.000812365	yes
Kcnj4	chr15:79314143-79335671	0.659805	0.0011	0.0115855	yes
Slc5a3	chr16:92058566-92112472	0.659212	5e-05	0.000812365	yes
Unc5b	chr10:60225342-60294329	0.657431	5e-05	0.000812365	yes
Junb	chr8:87500807-87502647	0.655884	5e-05	0.000812365	yes
Vegfa	chr17:46153942-46169326	0.655339	5e-05	0.000812365	yes
Mertk	chr2:128524732-128627924	0.654805	5e-05	0.000812365	yes
Ifitm2	chr7:148140737-148141860	0.654322	5e-05	0.000812365	yes
Crem	chr18:3266351-3366861	0.65327	5e-05	0.000812365	yes
Fam131a	chr16:20695129-20716709	0.653181	5e-05	0.000812365	yes
Aox1	chr1:58086812-58163254	0.65205	5e-05	0.000812365	yes
1700017B05Rik	chr9:57100128-57110406	0.651239	5e-05	0.000812365	yes
Dusp4	chr8:35870663-35882948	0.65056	5e-05	0.000812365	yes
Igtp	chr11:58013057-58021094	0.649766	0.0031	0.0266892	yes
Fndc5	chr4:128814303-128821837	0.649649	5e-05	0.000812365	yes
Trp53i11	chr2:93027740-93041914	0.649042	5e-05	0.000812365	yes
Gpr123	chr7:147020072-147063987	0.648994	5e-05	0.000812365	yes
Kank2	chr9:21571216-21602990	0.648701	5e-05	0.000812365	yes
Lrrk1	chr7:73403632-73533227	0.648333	5e-05	0.000812365	yes
Fam84a	chr12:14154403-14158844	0.647631	5e-05	0.000812365	yes
Oxr1	chr15:41209535-41692593	0.646049	5e-05	0.000812365	yes
Vegfc	chr8:55162885-55271808	0.641265	0.00035	0.00451133	yes
Ckmt1	chr2:121184376-121206676	0.641038	5e-05	0.000812365	yes
Fam195a	chr17:26000642-26005683	0.640957	5e-05	0.000812365	yes
C130083M11Rik	chr5:52591222-52607672	0.640925	0.0001	0.00150881	yes
9930012K11Rik	chr14:70554211-70559309	0.64092	0.00615	0.0454087	yes
Ddit4l	chr3:137286635-137291296	0.638753	5e-05	0.000812365	yes
Galnt18	chr7:118615174-118923491	0.638242	5e-05	0.000812365	yes
Adamts1	chr16:85794072-85803360	0.637374	5e-05	0.000812365	yes
Pqlc3	chr12:16995453-17006924	0.636339	5e-05	0.000812365	yes
Steap3	chr1:122122992-122167659	0.635433	0.00285	0.024837	yes
Gm10825	chr10:22122618-22127276	0.635308	0.0008	0.00891128	yes
Pstpip1	chr9:55937782-55976697	0.634509	0.004	0.0325141	yes
Stk32c	chr7:146289536-146428872	0.634347	0.00135	0.0136248	yes
Lancl3	chrX:8777098-8845211	0.633485	5e-05	0.000812365	yes
Eva1c	chr16:90831103-90905130	0.633382	5e-05	0.000812365	yes
Arhgap18	chr10:26492317-26638454	0.632852	5e-05	0.000812365	yes
Scg2	chr1:79431243-79436665	0.632518	5e-05	0.000812365	yes
Npnt	chr3:132544708-132613255	0.631934	5e-05	0.000812365	yes
Hmgcll1	chr9:75862783-75984157	0.631671	0.00435	0.0347538	yes
Bag3	chr7:135667096-135690493	0.631355	0.00075	0.00840969	yes
Cnr1	chr4:34011606-34035806	0.631286	5e-05	0.000812365	yes
Pdxk	chr10:77899491-77927693	0.63101	5e-05	0.000812365	yes
Golga7b	chr19:42322067-42344838	0.628833	0.0041	0.0330885	yes
Thbs1	chr2:117937657-117952869	0.626896	5e-05	0.000812365	yes
Dapk2	chr9:66006032-66120049	0.626768	0.0006	0.00700638	yes
Sipa1	chr19:5651184-5663707	0.622869	5e-05	0.000812365	yes
Tex15	chr8:34681015-34696057	0.621727	5e-05	0.000812365	yes
Gbp7	chr3:142193299-142213115	0.620717	5e-05	0.000812365	yes
Dusp6	chr10:98725864-98730123	0.619276	5e-05	0.000812365	yes
9430020K01Rik	chr18:4634926-4682867	0.619103	5e-05	0.000812365	yes
Ssc5d	chr7:4877445-4896399	0.61695	5e-05	0.000812365	yes
Fam43a	chr16:30599808-30602883	0.616849	0.00025	0.0034246	yes
Col5a3	chr9:20574493-20619478	0.616108	5e-05	0.000812365	yes
Lnpep	chr17:17664686-17761453	0.615378	5e-05	0.000812365	yes
Lypd6	chr2:49921948-50049089	0.614986	0.00015	0.00216891	yes
Dio2	chr12:91962991-91976878	0.614119	5e-05	0.000812365	yes
Pxn	chr5:115956684-116005996	0.613731	5e-05	0.000812365	yes
Hopx	chr5:77516010-77544148	0.613636	0.00105	0.0111632	yes
Ptpn14	chr1:191552146-191700572	0.612881	5e-05	0.000812365	yes
Hlx	chr1:186551023-186556372	0.611044	0.00575	0.0430185	yes
Nt5dc3	chr10:86241749-86301134	0.610659	5e-05	0.000812365	yes
Map1b	chr13:100191418-100286557	0.607843	5e-05	0.000812365	yes
Ubtd1	chr19:42056252-42109131	0.607366	5e-05	0.000812365	yes
Sod3	chr5:52755042-52760977	0.607352	0.0001	0.00150881	yes
Shisa3	chr5:67999121-68005226	0.607041	5e-05	0.000812365	yes
Smpdl3b	chr4:132288880-132313086	0.606524	5e-05	0.000812365	yes
Igfbp4	chr11:98902573-98913957	0.605972	5e-05	0.000812365	yes
Dhh	chr15:98723457-98728971	0.605935	0.0003	0.00398449	yes
Mtmr11	chr3:95965892-95975641	0.603735	5e-05	0.000812365	yes
Rasgrp1	chr2:117105728-117168613	0.600716	0.0016	0.0156462	yes
Col6a1	chr10:76171536-76188789	0.600573	0.00655	0.0476089	yes
Vwa5b1	chr4:138124883-138179907	0.599715	5e-05	0.000812365	yes
Mkl2	chr16:13256573-13417622	0.599596	0.00035	0.00451133	yes
Schip1	chr3:67696141-68430404	0.597683	5e-05	0.000812365	yes
Arc	chr15:74499510-74503000	0.597633	0.0001	0.00150881	yes
Cav2	chr6:17231184-17239130	0.597306	5e-05	0.000812365	yes
Mxra7	chr11:116664713-116689360	0.597121	5e-05	0.000812365	yes
Baiap2	chr11:119804405-119868096	0.596999	5e-05	0.000812365	yes
Ncs1	chr2:31101442-31150991	0.594149	5e-05	0.000812365	yes
Larp6	chr9:60560927-60586608	0.594085	0.00695	0.0497679	yes
Gbp9	chr5:105507412-105539311	0.59403	0.00115	0.0120001	yes
Lama2	chr10:26701091-27336748	0.590281	0.00065	0.00746149	yes
Tgif1	chr17:71193544-71202872	0.589672	0.0029	0.025224	yes
Abcc12	chr8:89028739-89090489	0.588991	0.0005	0.00605819	yes
Akap2	chr4:57858119-57909856	0.58889	5e-05	0.000812365	yes
Spry4	chr18:38745918-38760922	0.587601	5e-05	0.000812365	yes
Plvap	chr8:74021651-74035668	0.584973	0.00095	0.0102612	yes

## Sheet: DOWNREGULATED<1.5FC
gene	locus	log2(fold_change)	p_value	q_value	significant
Scube1	chr15:83433012-83555469	-0.584881	0.0065	0.0473471	yes
Ap3b2	chr7:88605284-88638811	-0.586444	5e-05	0.000812365	yes
Mpp2	chr11:101918330-101949829	-0.587875	5e-05	0.000812365	yes
Ackr3	chr1:92100554-92112297	-0.589722	5e-05	0.000812365	yes
Cnp	chr11:100436252-100443053	-0.591872	5e-05	0.000812365	yes
Wasf1	chr10:40603339-40658375	-0.592679	5e-05	0.000812365	yes
Hist1h2ag	chr13:22134346-22134818	-0.592794	5e-05	0.000812365	yes
Eepd1	chr9:25289181-25411695	-0.593166	0.00105	0.0111632	yes
Pld2	chr11:70353665-70371612	-0.593187	5e-05	0.000812365	yes
D630003M21Rik	chr2:158008268-158054960	-0.595259	0.00195	0.0183019	yes
Aff3	chr1:38232835-38721800	-0.595585	5e-05	0.000812365	yes
Slc8a2	chr7:16715648-16745860	-0.595701	5e-05	0.000812365	yes
Ppapdc1a	chr7:136400607-136534821	-0.597772	5e-05	0.000812365	yes
St6gal2	chr17:55585014-55638524	-0.598012	0.0007	0.00794782	yes
Gm715	chrX:57801182-57802391	-0.598143	0.0007	0.00794782	yes
Ppfia3	chr7:52594495-52625934	-0.598534	5e-05	0.000812365	yes
0610011F06Rik	chr17:26012444-26014108	-0.598665	0.0004	0.0049941	yes
Rnf144a	chr12:26991658-27100127	-0.599049	5e-05	0.000812365	yes
Mmp17	chr5:130090088-130114086	-0.599343	5e-05	0.000812365	yes
Grik4	chr9:42328494-42752454	-0.600245	5e-05	0.000812365	yes
Pcdh10	chr3:45182319-45243231	-0.601638	5e-05	0.000812365	yes
Cyp2j9	chr4:96235119-96258176	-0.603089	5e-05	0.000812365	yes
Eps8l1	chr7:4416336-4432089	-0.605663	0.00545	0.0411609	yes
Lrp1	chr10:126975213-127058204	-0.606086	5e-05	0.000812365	yes
Bend5	chr4:110070302-111335629	-0.608228	0.0006	0.00700638	yes
Gabra3	chrX:69678014-69901585	-0.608882	0.0001	0.00150881	yes
Ebf4	chr2:130121674-130196217	-0.610502	0.00235	0.02126	yes
Lrrc16b	chr14:56109929-56127101	-0.612077	5e-05	0.000812365	yes
Rian	chr12:110842154-110899921	-0.612385	0.00125	0.0128163	yes
Entpd1	chr19:40734283-40816092	-0.613957	5e-05	0.000812365	yes
Tmem198	chr1:75476106-75482268	-0.616123	5e-05	0.000812365	yes
Asic2	chr11:80693664-81781898	-0.617345	0.00035	0.00451133	yes
Emb	chr13:118009379-118063222	-0.617763	0.00035	0.00451133	yes
Plxnc1	chr10:94253611-94407212	-0.617801	5e-05	0.000812365	yes
Lpcat1	chr13:73604830-73651986	-0.619189	5e-05	0.000812365	yes
Cdr1	chrX:58436420-58438733	-0.619662	5e-05	0.000812365	yes
Arl4a	chr12:40759877-40764574	-0.619832	5e-05	0.000812365	yes
Ets1	chr9:32503626-32565405	-0.620097	5e-05	0.000812365	yes
Grin3a	chr4:49674482-49858641	-0.620562	5e-05	0.000812365	yes
Dnm1	chr2:32163990-32208824	-0.620697	0.0005	0.00605819	yes
Nalcn	chr14:123675862-124026366	-0.623105	5e-05	0.000812365	yes
Timp3	chr10:85511490-85961641	-0.623439	5e-05	0.000812365	yes
Tcf7l1	chr6:72576364-72739039	-0.623487	5e-05	0.000812365	yes
Edil3	chr13:88961076-89462830	-0.623613	5e-05	0.000812365	yes
Apba1	chr19:23833365-24024087	-0.624463	5e-05	0.000812365	yes
Gdap1	chr1:17135453-17154351	-0.625091	5e-05	0.000812365	yes
Fam210b	chr2:172171076-172181249	-0.625724	5e-05	0.000812365	yes
Rnf113a1	chrX:34731337-34732460	-0.625921	0.0024	0.0215681	yes
G0s2	chr1:195098353-195099382	-0.628961	5e-05	0.000812365	yes
Lrrtm4	chr6:79968870-80760137	-0.629873	5e-05	0.000812365	yes
Kcna6	chr6:126658346-126690692	-0.630895	5e-05	0.000812365	yes
Pag1	chr3:9687481-9833679	-0.632375	5e-05	0.000812365	yes
Il1rapl1	chrX:83992580-85360962	-0.633431	0.00065	0.00746149	yes
Polr3gl	chr3:96381796-96398081	-0.633823	5e-05	0.000812365	yes
Snx32	chr19:5495277-5510489	-0.634798	5e-05	0.000812365	yes
Brinp2	chr1:160175399-160286391	-0.635826	5e-05	0.000812365	yes
Kank1	chr19:25311691-25508986	-0.635899	5e-05	0.000812365	yes
Grb10	chr11:11830501-11937423	-0.637645	0.00035	0.00451133	yes
Slitrk1	chr14:109309205-109313456	-0.63818	5e-05	0.000812365	yes
Gpr37l1	chr1:137056826-137064258	-0.640454	5e-05	0.000812365	yes
Mmp16	chr4:17780628-18045881	-0.640749	5e-05	0.000812365	yes
Nipal3	chr4:135004815-135050419	-0.641933	5e-05	0.000812365	yes
Rhbdl3	chr11:80114413-80169488	-0.643359	5e-05	0.000812365	yes
Alcam	chr16:52249108-52453110	-0.643466	5e-05	0.000812365	yes
Bcan	chr3:87791452-87804278	-0.643583	5e-05	0.000812365	yes
Pknox2	chr9:36698563-36954907	-0.644129	5e-05	0.000812365	yes
Mapk8ip2	chr15:89284341-89292878	-0.644941	5e-05	0.000812365	yes
Tnk2	chr16:32644728-32683579	-0.645336	5e-05	0.000812365	yes
Crebrf	chr17:26852594-26913571	-0.64695	5e-05	0.000812365	yes
Chd3	chr11:69156774-69182928	-0.647875	5e-05	0.000812365	yes
D430041D05Rik	chr2:103983231-104250491	-0.648005	5e-05	0.000812365	yes
Fchsd2	chr7:108257288-108432919	-0.648904	5e-05	0.000812365	yes
Asic1	chr15:99501148-99531561	-0.649171	5e-05	0.000812365	yes
Zfp608	chr18:55047698-55149834	-0.649662	5e-05	0.000812365	yes
Fam131b	chr6:42265303-42274639	-0.650611	5e-05	0.000812365	yes
Ddx26b	chrX:53708015-53761020	-0.65292	5e-05	0.000812365	yes
Fbxo7	chr10:85484673-85511073	-0.653866	5e-05	0.000812365	yes
Smyd3	chr1:180885169-181448134	-0.656288	5e-05	0.000812365	yes
Arvcf	chr16:18348274-18479166	-0.656526	5e-05	0.000812365	yes
Pld1	chr3:27837601-28032284	-0.657226	5e-05	0.000812365	yes
Gpr155	chr2:73179562-73224537	-0.657708	5e-05	0.000812365	yes
Slit2	chr5:48374393-48697521	-0.659211	5e-05	0.000812365	yes
Srrm3	chr5:136293975-136350642	-0.659973	0.00435	0.0347538	yes
Smtnl2	chr11:72203615-72225215	-0.660136	0.001	0.0107158	yes
Mturn	chr6:54631617-54653849	-0.660245	5e-05	0.000812365	yes
Ptprd	chr4:75587140-77857799	-0.660638	5e-05	0.000812365	yes
Lypd1	chr1:127573572-127808791	-0.662001	5e-05	0.000812365	yes
Efr3b	chr12:3962553-4038915	-0.663341	5e-05	0.000812365	yes
Lhfpl3	chr5:22244728-22781415	-0.664371	5e-05	0.000812365	yes
Strip2	chr6:29867012-29909680	-0.664697	0.0032	0.027376	yes
1700025G04Rik	chr1:153731653-153937450	-0.665527	5e-05	0.000812365	yes
Fzd9	chr5:135724807-135726917	-0.665928	5e-05	0.000812365	yes
2610316D01Rik	chr3:45084360-45182182	-0.666264	0.0011	0.0115855	yes
Ralyl	chr3:13471654-14182287	-0.6677	0.0004	0.0049941	yes
Cdk5r1	chr11:80290547-80294681	-0.668972	5e-05	0.000812365	yes
Neto1	chr18:86564343-86671289	-0.669127	5e-05	0.000812365	yes
Asrgl1	chr19:9186208-9210056	-0.669456	5e-05	0.000812365	yes
Hist3h2ba	chr11:58762412-58762874	-0.672284	5e-05	0.000812365	yes
Pstpip2	chr18:78033288-78121618	-0.6723	5e-05	0.000812365	yes
Id4	chr13:48139599-48359405	-0.673238	5e-05	0.000812365	yes
Rgcc	chr14:79688556-79701442	-0.674843	5e-05	0.000812365	yes
Kcnd2	chr6:21166108-21679805	-0.676891	5e-05	0.000812365	yes
Arhgap33	chr7:31307244-31320079	-0.677211	5e-05	0.000812365	yes
Itga2	chr13:115626119-115722249	-0.677533	0.00145	0.0144829	yes
Phldb1	chr9:44494390-44543281	-0.678046	5e-05	0.000812365	yes
Grik1	chr16:87896141-88290503	-0.678196	5e-05	0.000812365	yes
Pcp4	chr16:96689212-96747400	-0.678867	0.00605	0.04494	yes
AW551984	chr9:39394980-39411709	-0.680133	0.0012	0.012426	yes
Vstm2b	chr7:48154647-48185338	-0.68103	5e-05	0.000812365	yes
Pcdh17	chr14:84843369-84936867	-0.682244	5e-05	0.000812365	yes
Elfn2	chr15:78500436-78548543	-0.684065	5e-05	0.000812365	yes
D430019H16Rik	chr12:106692065-106731305	-0.685983	5e-05	0.000812365	yes
Zfp773	chr7:7083388-7089466	-0.686284	0.00035	0.00451133	yes
Gfap	chr11:102748649-102758514	-0.687957	5e-05	0.000812365	yes
Nlrp5-ps	chr7:15116002-15208415	-0.688618	0.0044	0.0350086	yes
Grhl2	chr15:37162790-37293323	-0.688703	5e-05	0.000812365	yes
Jph3	chr8:124254458-124314983	-0.68904	5e-05	0.000812365	yes
Zdhhc2	chr8:41509168-41570196	-0.689122	5e-05	0.000812365	yes
Nrbp2	chr15:75916023-75920443	-0.689534	5e-05	0.000812365	yes
Ugt8a	chr3:125568260-125641468	-0.690973	5e-05	0.000812365	yes
Peli2	chr14:48740543-48880558	-0.691214	5e-05	0.000812365	yes
Map3k1	chr13:112536642-112599191	-0.6925	5e-05	0.000812365	yes
Fstl5	chr3:75878482-76513927	-0.693028	0.0002	0.00281372	yes
Slc16a7	chr10:124664540-124765591	-0.693111	0.00105	0.0111632	yes
Slc7a14	chr3:31101777-31209241	-0.694167	0.0001	0.00150881	yes
2810408A11Rik	chr11:69710859-69714488	-0.694171	0.00185	0.0176075	yes
Spns2	chr11:72265139-72303422	-0.696908	0.0001	0.00150881	yes
BC068157	chr8:4209542-4217312	-0.697304	5e-05	0.000812365	yes
Cables1	chr18:11979596-12104136	-0.697545	5e-05	0.000812365	yes
Apcdd1	chr18:63081980-63112849	-0.698483	0.00015	0.00216891	yes
Aldoc	chr11:78137699-78140262	-0.700906	5e-05	0.000812365	yes
Spon1	chr7:120909511-121186889	-0.701851	5e-05	0.000812365	yes
Coro1a	chr7:133843287-133848268	-0.703178	0.0011	0.0115855	yes
Pcdh15	chr10:73284614-74112477	-0.703541	5e-05	0.000812365	yes
Lrrn1	chr6:107479719-107520222	-0.703577	5e-05	0.000812365	yes
Nacad	chr11:6497825-6506057	-0.703623	5e-05	0.000812365	yes
Brinp1	chr4:68422405-68615431	-0.704558	5e-05	0.000812365	yes
Rnasel	chr1:155596555-155611351	-0.706687	0.00105	0.0111632	yes
Rcor2	chr19:7344253-7349715	-0.714549	5e-05	0.000812365	yes
Sstr1	chr12:59312790-59317023	-0.714734	0.0066	0.0478951	yes
Prkcz	chr4:154634226-154735537	-0.715548	5e-05	0.000812365	yes
Fam134b	chr15:25773052-25903451	-0.715692	5e-05	0.000812365	yes
Hist3h2bb-ps	chr11:58767549-58768014	-0.716741	0.0001	0.00150881	yes
Tenc1	chr15:101933418-101946832	-0.717841	0.0003	0.00398449	yes
Csmd1	chr8:15892544-17535385	-0.720397	5e-05	0.000812365	yes
Sncaip	chr18:52927464-53075585	-0.722468	5e-05	0.000812365	yes
Kcnn2	chr18:45719807-46204914	-0.722551	0.00345	0.0290556	yes
Arhgef3	chr14:27957178-28217097	-0.727849	5e-05	0.000812365	yes
Brinp3	chr1:148342795-148749602	-0.731946	5e-05	0.000812365	yes
Gpr153	chr4:151648470-151659446	-0.732297	5e-05	0.000812365	yes
Sox8	chr17:25702837-25707631	-0.734116	5e-05	0.000812365	yes
Ldlrad4	chr18:68092910-68415203	-0.734607	5e-05	0.000812365	yes
Sh3d19	chr3:85888355-85934443	-0.736921	5e-05	0.000812365	yes
Zfp488	chr14:34780255-34791950	-0.737178	5e-05	0.000812365	yes
Cdc42ep4	chr11:113588163-113613129	-0.738097	5e-05	0.000812365	yes
Celsr3	chr9:108728650-108755300	-0.740384	5e-05	0.000812365	yes
Abca7	chr10:79460359-79478317	-0.743506	5e-05	0.000812365	yes
St8sia4	chr1:97484258-97564171	-0.745641	0.0007	0.00794782	yes
Il17rd	chr14:27852186-27920472	-0.745732	5e-05	0.000812365	yes
Nynrin	chr14:56472951-56493573	-0.746454	5e-05	0.000812365	yes
Kif5a	chr10:126662750-126700419	-0.746824	5e-05	0.000812365	yes
Ppfibp1	chr6:146837015-146980545	-0.746868	5e-05	0.000812365	yes
Pcbp4	chr9:106356168-106368271	-0.751573	5e-05	0.000812365	yes
Sox6	chr7:122614385-123182258	-0.752235	5e-05	0.000812365	yes
Kctd8	chr5:69500523-69732948	-0.75267	0.00315	0.0270508	yes
Kcnk10	chr12:99672203-99816150	-0.753697	5e-05	0.000812365	yes
2610034M16Rik	chr17:59018230-59130798	-0.754296	0.0017	0.0163524	yes
Rab9b	chrX:133392689-133403079	-0.754491	5e-05	0.000812365	yes
2810468N07Rik	chr17:25707755-25711988	-0.755188	5e-05	0.000812365	yes
Csmd3	chr15:47412183-48623535	-0.758701	5e-05	0.000812365	yes
Igsf11	chr16:38902457-39027270	-0.760737	5e-05	0.000812365	yes
Hap1	chr11:100208640-100217455	-0.763341	5e-05	0.000812365	yes
Cntn1	chr15:91881595-92172398	-0.764642	5e-05	0.000812365	yes
Eml2	chr7:19766518-19791831	-0.764731	0.0011	0.0115855	yes
Slc46a3	chr5:148690016-148706378	-0.764821	5e-05	0.000812365	yes
AI854517	chr7:86644911-86679289	-0.765563	5e-05	0.000812365	yes
Ptprr	chr10:115455418-115711985	-0.770589	0.00015	0.00216891	yes
Atp8a2	chr14:60266577-60705671	-0.770947	0.0004	0.0049941	yes
Adcy5	chr16:35155721-35304635	-0.773862	5e-05	0.000812365	yes
Stk32b	chr5:37838063-38108392	-0.774285	0.0016	0.0156462	yes
Erbb4	chr1:68086539-69154633	-0.774704	5e-05	0.000812365	yes
Prelp	chr1:135806881-135817978	-0.776273	0.0006	0.00700638	yes
Adamts5	chr16:85858401-85901370	-0.778136	0.0002	0.00281372	yes
Cacng4	chr11:107596093-107655778	-0.778978	5e-05	0.000812365	yes
Ttyh1	chr7:4025726-4088528	-0.785881	5e-05	0.000812365	yes
Pnpla3	chr15:83998245-84019951	-0.786202	0.0016	0.0156462	yes
Oprl1	chr2:181449720-181455690	-0.790019	0.00165	0.0159965	yes
Fam65b	chr13:24674057-24825675	-0.791116	0.00165	0.0159965	yes
Gpr158	chr2:21289193-21752169	-0.791199	0.00085	0.00932245	yes
Cttnbp2	chr6:18316476-18464825	-0.792221	5e-05	0.000812365	yes
Fam19a4	chr6:96781202-97010405	-0.792713	5e-05	0.000812365	yes
Prmt5	chr14:55126018-55136307	-0.79314	5e-05	0.000812365	yes
St8sia3	chr18:64317377-64436834	-0.794225	0.00165	0.0159965	yes
Slitrk3	chr3:72852046-72860865	-0.795909	5e-05	0.000812365	yes
Zfp618	chr4:62626607-62795064	-0.798241	0.00055	0.00651242	yes
Adcy8	chr15:64530596-64753858	-0.800175	5e-05	0.000812365	yes
Hip1r	chr5:124423636-124453224	-0.801063	5e-05	0.000812365	yes
Celf3	chr3:94282216-94296120	-0.804605	5e-05	0.000812365	yes
Atcay	chr10:80657435-80693524	-0.808983	5e-05	0.000812365	yes
Vat1l	chr8:116729539-116897970	-0.811908	5e-05	0.000812365	yes
Atp2b2	chr6:113695661-113992074	-0.813144	5e-05	0.000812365	yes
Sema3d	chr5:12383165-12588943	-0.813876	5e-05	0.000812365	yes
2610100L16Rik	chr3:17689920-17700071	-0.81435	0.00045	0.00551158	yes
Amz1	chr5:141200080-141229266	-0.81555	0.0006	0.00700638	yes
Ica1l	chr1:60045911-60099931	-0.817871	0.00085	0.00932245	yes
Mmp24	chr2:155601079-155644939	-0.818084	0.0023	0.0208634	yes
Sned1	chr1:95132473-95193025	-0.819121	0.0053	0.0403432	yes
1810041L15Rik	chr15:84209632-84277527	-0.8209	5e-05	0.000812365	yes
Dkk3	chr7:119259532-119302571	-0.824852	5e-05	0.000812365	yes
Bsn	chr9:107998352-108092714	-0.825993	5e-05	0.000812365	yes
C4b	chr17:34865325-34880842	-0.827897	0.00015	0.00216891	yes
Cspg4	chr9:56712910-56747677	-0.828904	5e-05	0.000812365	yes
Camsap3	chr8:3587449-3609075	-0.83006	0.00025	0.0034246	yes
Amotl2	chr9:102620133-102635747	-0.831198	5e-05	0.000812365	yes
Evi5l	chr8:4166566-4193701	-0.836057	5e-05	0.000812365	yes
Dpp10	chr1:125228714-125942136	-0.843058	5e-05	0.000812365	yes
Rph3a	chr5:121390508-121459527	-0.844946	5e-05	0.000812365	yes
Plin3	chr17:56418384-56429934	-0.845652	0.00555	0.0417763	yes
Tmem169	chr1:72330946-72349569	-0.846178	0.00025	0.0034246	yes
Chgb	chr2:132607013-132620808	-0.847487	0.00015	0.00216891	yes
Sapcd2	chr2:25227554-25233733	-0.84886	5e-05	0.000812365	yes
Aqp4	chr18:15547902-15562193	-0.849358	5e-05	0.000812365	yes
Gpr165	chrX:93908806-93914727	-0.853367	5e-05	0.000812365	yes
Sema7a	chr9:57787941-57810672	-0.857674	5e-05	0.000812365	yes
Cd82	chr2:93259258-93310031	-0.860447	0.0044	0.0350086	yes
Mb21d2	chr16:28826261-28929784	-0.860768	5e-05	0.000812365	yes
Scn3a	chr2:65295174-65405549	-0.863276	5e-05	0.000812365	yes
Fam69c	chr18:84889633-84909828	-0.870982	0.0001	0.00150881	yes
Flrt1	chr19:7131257-7272552	-0.871344	5e-05	0.000812365	yes
Pcgf2	chr11:97550136-97561811	-0.871779	5e-05	0.000812365	yes
Sh3gl3	chr7:89408417-89455930	-0.874016	5e-05	0.000812365	yes
5730559C18Rik	chr1:138110098-138130857	-0.874515	5e-05	0.000812365	yes
Klf11	chr12:25336235-25347647	-0.879028	5e-05	0.000812365	yes
Mgll	chr6:88674405-88778354	-0.881701	5e-05	0.000812365	yes
Col11a2	chr17:34176381-34203187	-0.881885	0.0003	0.00398449	yes
Cux2	chr5:122310224-122497834	-0.883755	5e-05	0.000812365	yes
Myrf	chr19:10282760-10315238	-0.884249	5e-05	0.000812365	yes
Tnr	chr1:161453899-161855053	-0.884928	5e-05	0.000812365	yes
Lnx1	chr5:74931506-75098928	-0.885029	0.00045	0.00551158	yes
Cobl	chr11:12136678-12364963	-0.892889	5e-05	0.000812365	yes
Dcc	chr18:71413285-72510723	-0.894774	5e-05	0.000812365	yes
Shisa7	chr7:4777153-4796298	-0.895254	5e-05	0.000812365	yes
Rgma	chr7:80455265-80564785	-0.895883	5e-05	0.000812365	yes
Khdrbs2	chr1:32229650-32714583	-0.896344	5e-05	0.000812365	yes
Kctd4	chr14:76296743-76410672	-0.906864	0.0001	0.00150881	yes
Snap25	chr2:136539185-136608164	-0.909486	5e-05	0.000812365	yes
Rbm11	chr16:75593135-75603070	-0.910048	0.00165	0.0159965	yes
Scrt1	chr15:76346632-76352559	-0.914159	5e-05	0.000812365	yes
6330403A02Rik	chr1:182362503-182413635	-0.917952	0.001	0.0107158	yes
Pak7	chr2:135906823-136213703	-0.920031	5e-05	0.000812365	yes
Atp10b	chr11:42963378-43075787	-0.922035	5e-05	0.000812365	yes
Nkain4	chr2:180669476-180689404	-0.928434	5e-05	0.000812365	yes
Grik3	chr4:125168074-125391417	-0.928762	5e-05	0.000812365	yes
Ugdh	chr5:65804460-65827081	-0.94354	5e-05	0.000812365	yes
Nfatc2	chr2:168301909-168427157	-0.945973	0.0004	0.0049941	yes
Txnip	chr3:96359690-96370724	-0.946628	5e-05	0.000812365	yes
Pcdh8	chr14:80166578-80171119	-0.947259	5e-05	0.000812365	yes
Dnm3	chr1:163917432-164408165	-0.947319	5e-05	0.000812365	yes
Mfng	chr15:78586312-78603875	-0.947908	5e-05	0.000812365	yes
Tenm2	chr11:35820157-36757743	-0.949565	5e-05	0.000812365	yes
Gabrg2	chr11:41723691-41814216	-0.951447	0.00135	0.0136248	yes
AW011738	chr4:155577392-155580137	-0.951703	5e-05	0.000812365	yes
Hr	chr14:70953862-70973355	-0.954423	5e-05	0.000812365	yes
Gm4980	chr7:106772576-106775613	-0.954677	0.0003	0.00398449	yes
2610318N02Rik	chr16:17113490-17125199	-0.961844	0.0001	0.00150881	yes
Ksr2	chr5:117864010-118217997	-0.962831	5e-05	0.000812365	yes
Rap1gap	chr4:137220640-137285776	-0.968565	5e-05	0.000812365	yes
Lrtm2	chr6:119186543-119302425	-0.978955	0.0065	0.0473471	yes
Fxyd6	chr9:45178267-45204242	-0.978982	5e-05	0.000812365	yes
Tmem100	chr11:89891661-89897819	-1.00309	5e-05	0.000812365	yes
Fbll1	chr11:35610881-35612386	-1.01207	5e-05	0.000812365	yes
Syndig1l	chr12:86018227-86039757	-1.01567	0.0039	0.0318736	yes
Trim67	chr8:127316918-127358604	-1.01803	5e-05	0.000812365	yes
Hey2	chr10:30552164-30562589	-1.03014	0.0002	0.00281372	yes
Slc45a1	chr4:150003504-150026283	-1.03543	5e-05	0.000812365	yes
Gm5468	chr15:25343946-25382173	-1.04009	0.00035	0.00451133	yes
Scrg1	chr8:59934719-59956382	-1.04267	5e-05	0.000812365	yes
Clstn3	chr6:124380773-124414802	-1.04973	5e-05	0.000812365	yes
Mast1	chr8:87435751-87461252	-1.0544	5e-05	0.000812365	yes
Klf8	chrX:149672587-149830677	-1.05448	5e-05	0.000812365	yes
Tmeff1	chr4:48598064-48676003	-1.05686	5e-05	0.000812365	yes
Acss1	chr2:150443846-150494668	-1.05926	5e-05	0.000812365	yes
Plp1	chrX:133357284-133373121	-1.06077	5e-05	0.000812365	yes
Slc12a8	chr16:33518414-33664221	-1.06239	0.00015	0.00216891	yes
Mmd2	chr5:143039434-143084706	-1.06565	5e-05	0.000812365	yes
Afap1l2	chr19:56986843-57083065	-1.06648	5e-05	0.000812365	yes
Srcin1	chr11:97370653-97436440	-1.07095	5e-05	0.000812365	yes
Ttc9b	chr7:28438942-28441226	-1.07186	5e-05	0.000812365	yes
S100b	chr10:75716580-75724064	-1.07595	5e-05	0.000812365	yes
A930011O12Rik	chr14:65206951-65212798	-1.07774	5e-05	0.000812365	yes
Dpysl3	chr18:43480632-43597940	-1.07986	5e-05	0.000812365	yes
B3gat2	chr1:23768764-23929220	-1.08247	5e-05	0.000812365	yes
Cntnap5b	chr1:101669341-102382519	-1.08636	5e-05	0.000812365	yes
C430049B03Rik	chrX:50406288-50410367	-1.09201	5e-05	0.000812365	yes
Myt1	chr2:181498036-181562480	-1.09729	5e-05	0.000812365	yes
Luzp2	chr7:62090614-62524258	-1.10141	5e-05	0.000812365	yes
Unc5c	chr3:141128527-141497886	-1.10145	5e-05	0.000812365	yes
Spire2	chr8:125856612-125893418	-1.11076	5e-05	0.000812365	yes
Irx1	chr13:72095679-72101171	-1.11203	5e-05	0.000812365	yes
Rlbp1	chr7:86519755-86531913	-1.11665	5e-05	0.000812365	yes
Atp1a2	chr1:174201839-174228195	-1.11831	5e-05	0.000812365	yes
Dcx	chrX:140290384-140367762	-1.1287	5e-05	0.000812365	yes
Srpk3	chrX:71019760-71024263	-1.13342	0.0053	0.0403432	yes
Epb4.1	chr4:131479340-131631228	-1.1374	5e-05	0.000812365	yes
2610035D17Rik	chr11:112905219-113063152	-1.142	5e-05	0.000812365	yes
2900052N01Rik	chr9:46721685-46735449	-1.15218	5e-05	0.000812365	yes
Sez6l	chr5:112848170-113006218	-1.16068	5e-05	0.000812365	yes
Gdpd2	chrX:97925185-97934238	-1.16274	5e-05	0.000812365	yes
Nrsn1	chr13:25343907-25361865	-1.17773	0.0001	0.00150881	yes
Slc1a1	chr19:28909655-28988450	-1.18587	5e-05	0.000812365	yes
Ppp2r2b	chr18:42804874-43219125	-1.20343	5e-05	0.000812365	yes
Tcp11l2	chr10:84039691-84077100	-1.21697	5e-05	0.000812365	yes
Fry	chr5:151062504-151300328	-1.2174	5e-05	0.000812365	yes
Slc30a10	chr1:187270994-187292640	-1.21885	5e-05	0.000812365	yes
Actl6b	chr5:137994782-138010801	-1.22622	0.00085	0.00932245	yes
Dscaml1	chr9:45224708-45561796	-1.22906	5e-05	0.000812365	yes
Col9a2	chr4:120712170-120727930	-1.23689	5e-05	0.000812365	yes
Tgfa	chr6:86145244-86225443	-1.2385	5e-05	0.000812365	yes
BC024139	chr15:75931917-75956986	-1.23864	0.0067	0.0483873	yes
Gsg1l	chr7:133021932-133225925	-1.2721	0.00025	0.0034246	yes
Enpp2	chr15:54670233-54751701	-1.27681	5e-05	0.000812365	yes
Pdgfra	chr5:75548315-75594229	-1.29964	5e-05	0.000812365	yes
Pcsk2	chr2:143361211-143642018	-1.34642	5e-05	0.000812365	yes
Gjc3	chr5:138395036-138404187	-1.37154	5e-05	0.000812365	yes
Mx2	chr16:97757687-97782508	-1.37623	5e-05	0.000812365	yes
Cldn10	chr14:119187092-119273747	-1.38002	0.0039	0.0318736	yes
Ndrg2	chr14:52524945-52533163	-1.38701	5e-05	0.000812365	yes
3110035E14Rik	chr1:9538126-9621173	-1.39706	5e-05	0.000812365	yes
Ndnf	chr6:65621604-65656924	-1.40277	5e-05	0.000812365	yes
Sh3bp4	chr1:90967036-91050368	-1.41301	5e-05	0.000812365	yes
Nrarp	chr2:25036277-25038852	-1.41879	5e-05	0.000812365	yes
Pcdh20	chr14:88864553-88871203	-1.42175	5e-05	0.000812365	yes
Cyp4f15	chr17:32822603-32840294	-1.43081	5e-05	0.000812365	yes
Car15	chr16:17835368-17838279	-1.43346	0.00205	0.0190816	yes
Sox10	chr15:78985342-78994920	-1.44021	5e-05	0.000812365	yes
Erbb3	chr10:128006423-128026557	-1.4676	5e-05	0.000812365	yes
Rhcg	chr7:86738248-86762543	-1.46895	0.0009	0.00979936	yes
Tmem145	chr7:26091126-26101214	-1.49442	5e-05	0.000812365	yes
Tmem255b	chr8:13435458-13461451	-1.5115	5e-05	0.000812365	yes
Dll3	chr7:29078573-29086804	-1.51493	5e-05	0.000812365	yes
Cdo1	chr18:46872858-46887996	-1.52967	5e-05	0.000812365	yes
Cdkn1c	chr7:150644243-150646955	-1.55764	5e-05	0.000812365	yes
Draxin	chr4:147472545-147504807	-1.56134	5e-05	0.000812365	yes
Mbp	chr18:82644514-82755029	-1.58127	5e-05	0.000812365	yes
Asic4	chr1:75447084-75470915	-1.59793	5e-05	0.000812365	yes
Enpp6	chr8:48072278-48180249	-1.60372	5e-05	0.000812365	yes
Dmrta1	chr4:89354888-89361457	-1.61239	5e-05	0.000812365	yes
Tox	chr4:6614532-6917870	-1.6182	5e-05	0.000812365	yes
E130309F12Rik	chr4:49072333-49353133	-1.63774	5e-05	0.000812365	yes
Gjd2	chr2:113835336-113858028	-1.64517	5e-05	0.000812365	yes
Kit	chr5:75971011-76052746	-1.64812	5e-05	0.000812365	yes
Gpr149	chr3:62333884-62409062	-1.67417	5e-05	0.000812365	yes
Gal3st1	chr11:3883638-3899331	-1.68843	5e-05	0.000812365	yes
Miat	chr5:112642247-112657968	-1.75363	5e-05	0.000812365	yes
Plxnb3	chrX:71002441-71017849	-1.793	5e-05	0.000812365	yes
Pdlim3	chr8:46970838-47004900	-1.86728	5e-05	0.000812365	yes
Phactr3	chr2:177853679-178073197	-1.87156	5e-05	0.000812365	yes
Prkcq	chr2:11094008-11222853	-1.93022	5e-05	0.000812365	yes
Actc1	chr2:113873024-113878547	-1.96558	5e-05	0.000812365	yes
Has2	chr15:56497181-56526101	-1.98573	5e-05	0.000812365	yes
Fbp1	chr13:62966112-62989642	-1.98944	0.00055	0.00651242	yes
Sntg1	chr1:8349819-9289958	-2.06521	5e-05	0.000812365	yes
Hes5	chr4:154335031-154336480	-2.13584	5e-05	0.000812365	yes
Bmp3	chr5:99283457-99309979	-2.16692	5e-05	0.000812365	yes
C1ql1	chr11:102800577-102807775	-2.38896	5e-05	0.000812365	yes
Col9a1	chr1:24184448-24259577	-2.42201	5e-05	0.000812365	yes
Neu4	chr1:95917069-95924907	-2.6056	5e-05	0.000812365	yes
Zfp804a	chr2:81893814-82100035	-2.72229	5e-05	0.000812365	yes
Lims2	chr18:32091160-32118273	-2.77449	0.00085	0.00932245	yes
Fa2h	chr8:113869037-113917721	-3.04668	5e-05	0.000812365	yes
Gpr17	chr18:32091160-32118273	-3.69022	5e-05	0.000812365	yes
